# Supplementary material for: Examining the Role of the Noradrenergic Locus Coeruleus for Predicting Attention and Brain Maintenance in Healthy Old Age and Disease: An MRI Structural Study for the Alzheimer’s Disease Neuroimaging Initiative
Source: Cells. 2021 Jul 20;10(7):1829. doi: 10.3390/cells10071829 (PMC8306442; doi:10.3390/cells10071829)
Supplement: Supplementary file 1 [file cells-10-01829-s001.zip]

Archive with 1 entries (1 files):
- cells-1207922-supplementary.pdf
